# Supplementary material for: Development of iFOX‐hunting as a functional genomic tool and demonstration of its use to identify early senescence‐related genes in the polyploid Brassica napus
Source: Plant Biotechnol J. 2017 Aug 22;16(2):591–602. doi: 10.1111/pbi.12799 (PMC5787830; doi:10.1111/pbi.12799)
Supplement: Supplementary file 6 — Table S1 Summary of PCR analysis of transgenes. [file PBI-16-591-s017.xlsx]

## Sheet: Table S1
Table S1. Summary of PCR analysis of transgenes. Genomic PCR data from 286 lines were compiled to show the size distribution range of inserted cDNA and the numbers of cDNA-containing fragment(s) in the transgenic population
Size distribution of cDNA	Percentage of cDNA	cDNA fragment(s) in the transgenic population	Percentage of cDNA-containing fragment(s) in the transgenic population
>2.0kb	0.022	Single fragment	0.778
1.5-2.0kb	0.22	Double fragments	0.153
1.0-1.5kb	0.286	Triple fragments	0.011
0.5-1.0kb	0.456	Empty vector	0.057
<0.5kb	0.016
