# Supplementary material for: Development of iFOX‐hunting as a functional genomic tool and demonstration of its use to identify early senescence‐related genes in the polyploid Brassica napus
Source: Plant Biotechnol J. 2017 Aug 22;16(2):591–602. doi: 10.1111/pbi.12799 (PMC5787830; doi:10.1111/pbi.12799)
Supplement: Supplementary file 7 — Table S2 Number of gain‐of‐function and loss‐of‐function mutants. [file PBI-16-591-s003.xlsx]

## Sheet: Table S2
Table S2. Number of gain-of-function and loss-of-function mutants. Analyzed the T2 generation of the FOX-hunting mutants by induced and non-induced, and summaried the visible gain-of-function mutant and loss-of-function mutant we obtained.
Total number of T2 generation	4298
Visible gain-of-function mutants	31
Visible loss-of-function mutants	6
