# Supplementary material for: Development of iFOX‐hunting as a functional genomic tool and demonstration of its use to identify early senescence‐related genes in the polyploid Brassica napus
Source: Plant Biotechnol J. 2017 Aug 22;16(2):591–602. doi: 10.1111/pbi.12799 (PMC5787830; doi:10.1111/pbi.12799)
Supplement: Supplementary file 8 — Table S3 Growth stages for induced and non‐induced (control) mutants. [file PBI-16-591-s004.xlsx]

## Sheet: Table S3
Table S3. Growth stages for Induced and Non-induced (control)mutants. The values are the means±s.d. for 96 biological replicates. The asterisks indicate statistically significant differences between Induced and Non-induced mutants (*P<0.05, **P<0.01)
The growth stages	Induced Mutant(days)	Non-Induced Mutant(days)
First Flower Open	28.42±0.18	28.92±0.14
Flowering Complete	44.89±0.25**	48.38±0.20
Senescence	61.49±0.21**	78.32±0.13
