# Supplementary material for: Development of iFOX‐hunting as a functional genomic tool and demonstration of its use to identify early senescence‐related genes in the polyploid Brassica napus
Source: Plant Biotechnol J. 2017 Aug 22;16(2):591–602. doi: 10.1111/pbi.12799 (PMC5787830; doi:10.1111/pbi.12799)
Supplement: Supplementary file 9 — Table S4 Summary of RNA‐Seq read alignment results. [file PBI-16-591-s005.xlsx]

## Sheet: Tables S4
Table S4. Summaryof RNA-Seq read alignment results. Raw reads from RNA-Seq experiment was mapped with TopHat v2.0.11. The sample 11, 12, 13 (biological repeat) comes from 4 weeks rsl-1327 leaves after 2 hours of induction (2 h-indcued) and the sample 17, 18, 19 are 2 hours non-induced leaves (2 h-non induced). Sample 31, 32, 34 (biological repeat) comes from 4 weeks rsl-1327 leaves after 4 hours …
Sample	Left reads		Right reads		overall read mapping rate	Aligned pairs	concordant pair alignment rate
	Input	Mapped	Input	Mapped
11	12094670	11641271	12094670	11453163	0.955	11184374	0.922
12	12644940	12167628	12644940	11984939	0.955	11703796	0.923
13	13752770	13135250	13752770	12944710	0.948	12616472	0.914
17	9903492	9511497	9903492	9389983	0.954	9155182	0.922
18	18331710	17529050	18331710	17291349	0.95	16869361	0.918
19	11259130	10831628	11259130	10679862	0.955	10422538	0.923
31	12561824	12096565	12561824	11924006	0.956	11638550	0.924
32	12082535	11638585	12082535	11451087	0.955	11173425	0.922
34	12941112	12479005	12941112	12277683	0.957	11997840	0.925
38	11851116	11443987	11851116	11245849	0.957	10995451	0.925
39	12402591	11968301	12402591	11781588	0.957	11519016	0.927
40	12449446	12010745	12449446	11833067	0.958	11558109	0.927
