# Supplementary material for: Development of iFOX‐hunting as a functional genomic tool and demonstration of its use to identify early senescence‐related genes in the polyploid Brassica napus
Source: Plant Biotechnol J. 2017 Aug 22;16(2):591–602. doi: 10.1111/pbi.12799 (PMC5787830; doi:10.1111/pbi.12799)
Supplement: Supplementary file 11 — Table S6 Evaluation of significant up‐ and down‐regulated genes in each pairwise comparison between time points. [file PBI-16-591-s007.xlsx]

## Sheet: Table S6
Table S6. Evaluation of significant up- and down-regulated genes in each pairwise comparison between time points. The significant different genes were collected in 2h and 4h time piont for analyzing the percentage of up-regulated ang down-regulated genes.
Differentially expressed genes	Induced vs Non-Induced
	2 h	Percentage	4 h	Percentage
Up-regulated	528	0.868421	109	0.886179
Down-regulated	80	0.131579	14	0.113821
Total	608		123
