# Supplementary material for: Development of iFOX‐hunting as a functional genomic tool and demonstration of its use to identify early senescence‐related genes in the polyploid Brassica napus
Source: Plant Biotechnol J. 2017 Aug 22;16(2):591–602. doi: 10.1111/pbi.12799 (PMC5787830; doi:10.1111/pbi.12799)
Supplement: Supplementary file 12 — Table S7 Functional enrichment analysis of DEGs at 2 h timepoint. [file PBI-16-591-s008.xlsx]

## Sheet: Table S7
Table S7. Functional enrichment analysis of DEGs at 2 h timepoint. The function enrichment analyzed by Agrigo and the different genes comes from the pairwise comparison of non-induced and induced at 2h time point.
2_h control vs induced
GO term	Description	p-value	FDR
GO:0002376	immune system process	1.1e-14	1e-12
GO:0006468	protein amino acid phosphorylation	5.5e-13	4.5e-11
GO:0006464	protein modification process	1.5e-09	8.3e-08
GO:0008152	metabolic process	0.00016	0.0029
GO:0009987	cellular process	3.9e-05	0.00097
GO:0010200	response to chitin	5.6e-32	3.9e-29
GO:0009725	response to hormone stimulus	0.00033	0.0054
GO:0016265	death	8.8e-05	0.0018
GO:0033037	polysaccharide localization	1.9e-07	8.2e-06
GO:0050896	response to stimulus	3.7e-39	5.1e-36
GO:0051704	multi-organism process	2.5e-19	3.1e-17
GO:0065007	biological regulation	6.5e-05	0.0015
GO:0042545	cell wall modification	2.3e-07	9.7e-06
GO:0042343	indole glucosinolate metabolic process	6.5e-07	2.6e-05
GO:0019760	glucosinolate metabolic process	0.0001	0.0019
GO:0019757	glycosinolate metabolic process	0.0001	0.0019
GO:0006949	syncytium formation	1.1e-05	0.00033
GO:0019748	secondary metabolic process	2.1e-05	0.00056
GO:0008219	cell death	8.8e-05	0.0018
GO:0009626	plant-type hypersensitive response	0.00037	0.006
GO:0012501	programmed cell death	0.00022	0.0039
GO:0034050	host programmed cell death induced by symbiont	0.00037	0.006
GO:0045454	cell redox homeostasis	0.00023	0.0041
GO:0006793	phosphorus metabolic process	1.2e-11	8.5e-10
GO:0042430	indole and derivative metabolic process	0.00031	0.0052
GO:0031408	oxylipin biosynthetic process	2.1e-06	6.8e-05
GO:0006725	cellular aromatic compound metabolic process	3.7e-05	0.00094
GO:0043412	macromolecule modification	2.1e-08	1.1e-06
GO:0016137	glycoside metabolic process	7.2e-05	0.0016
GO:0032787	monocarboxylic acid metabolic process	0.00042	0.0067
GO:0016143	S-glycoside metabolic process	0.0001	0.0019
GO:0006950	response to stress	2.7e-30	1.2e-27
GO:0051716	cellular response to stimulus	5.2e-05	0.0012
GO:0009694	jasmonic acid metabolic process	3.4e-05	0.00086
GO:0052545	callose localization	1.9e-07	8.2e-06
GO:0009611	response to wounding	4.3e-20	5.9e-18
GO:0009719	response to endogenous stimulus	4e-07	1.6e-05
GO:0031407	oxylipin metabolic process	6.7e-06	0.0002
GO:0009695	jasmonic acid biosynthetic process	1.5e-05	0.00042
GO:0006355	regulation of transcription, DNA-dependent	9.9e-07	3.6e-05
GO:0050794	regulation of cellular process	5.2e-05	0.0012
GO:0050789	regulation of biological process	0.00024	0.0041
GO:0032774	RNA biosynthetic process	3.2e-06	9.7e-05
GO:0051252	regulation of RNA metabolic process	1.2e-06	4.1e-05
GO:0006351	transcription, DNA-dependent	3.2e-06	9.7e-05
GO:0052386	cell wall thickening	2.4e-06	7.7e-05
GO:0006796	phosphate metabolic process	3.6e-11	2.4e-09
GO:0009628	response to abiotic stimulus	1.3e-07	6.2e-06
GO:0010033	response to organic substance	1.1e-22	2.5e-20
GO:0006955	immune response	9.9e-15	1e-12
GO:0050776	regulation of immune response	8.6e-05	0.0018
GO:0002682	regulation of immune system process	8.6e-05	0.0018
GO:0031347	regulation of defense response	2e-05	0.00054
GO:0048585	negative regulation of response to stimulus	0.00049	0.0076
GO:0045087	innate immune response	2.2e-12	1.7e-10
GO:0080134	regulation of response to stress	1.4e-05	0.00039
GO:0002252	immune effector process	2.1e-05	0.00056
GO:0051707	response to other organism	3.7e-21	5.6e-19
GO:0009620	response to fungus	1.3e-14	1.2e-12
GO:0009617	response to bacterium	3.4e-10	1.9e-08
GO:0009814	defense response, incompatible interaction	0.00015	0.0028
GO:0042742	defense response to bacterium	4.6e-11	2.9e-09
GO:0050832	defense response to fungus	1.3e-13	1.1e-11
GO:0009607	response to biotic stimulus	3.1e-22	6e-20
GO:0010876	lipid localization	7.8e-05	0.0017
GO:0006952	defense response	1.3e-21	2.2e-19
GO:0048583	regulation of response to stimulus	7.8e-05	0.0017
GO:0043687	post-translational protein modification	3.5e-12	2.6e-10
GO:0006979	response to oxidative stress	8.6e-07	3.2e-05
GO:0009605	response to external stimulus	7.9e-16	9e-14
GO:0042221	response to chemical stimulus	5.3e-29	1.8e-26
GO:0006633	fatty acid biosynthetic process	0.00057	0.0089
GO:0009828	plant-type cell wall loosening	7.6e-05	0.0017
GO:0009827	plant-type cell wall modification	0.00023	0.0041
GO:0009664	plant-type cell wall organization	0.0004	0.0064
GO:0009743	response to carbohydrate stimulus	2.1e-28	5.7e-26
GO:0016310	phosphorylation	5e-11	3e-09
GO:0009415	response to water	1.5e-07	7.1e-06
GO:0009753	response to jasmonic acid stimulus	8.2e-07	3.2e-05
GO:0009867	jasmonic acid mediated signaling pathway	0.00021	0.0038
GO:0009266	response to temperature stimulus	5.5e-05	0.0013
GO:0009737	response to abscisic acid stimulus	5.9e-05	0.0014
GO:0009414	response to water deprivation	8e-08	4.1e-06
GO:0009409	response to cold	0.00012	0.0022
GO:0052542	callose deposition during defense response	1.1e-07	5.3e-06
GO:0052482	cell wall thickening during defense response	1.1e-06	3.8e-05
