# Supplementary material for: Development of iFOX‐hunting as a functional genomic tool and demonstration of its use to identify early senescence‐related genes in the polyploid Brassica napus
Source: Plant Biotechnol J. 2017 Aug 22;16(2):591–602. doi: 10.1111/pbi.12799 (PMC5787830; doi:10.1111/pbi.12799)
Supplement: Supplementary file 14 — Table S9 Functional enrichment analysis of DEGs at 4 h timepoint. [file PBI-16-591-s011.xlsx]

## Sheet: Table S9
Table S9. Functional enrichment analysis of DEGs at 4 h timepoint. The function enrichment analyzed by Agrigo and the different genes comes from the pairwise comparison of non-induced and induced at 4 h time point.
4_h control vs induced
GO term	Description	p-value	FDR
GO:0031407	oxylipin metabolic process	2.8e-07	8.3e-06
GO:0042221	response to chemical stimulus	3.3e-18	7.6e-16
GO:0050896	response to stimulus	5.7e-20	2.6e-17
GO:0015979	photosynthesis	0.00019	0.0037
GO:0009611	response to wounding	9.1e-18	1.4e-15
GO:0009719	response to endogenous stimulus	3.7e-12	2.4e-10
GO:0009266	response to temperature stimulus	4e-06	0.0001
GO:0006970	response to osmotic stress	5.4e-05	0.0012
GO:0009409	response to cold	1.2e-05	0.00029
GO:0010033	response to organic substance	1.9e-15	1.4e-13
GO:0009628	response to abiotic stimulus	4.2e-08	1.9e-06
GO:0009607	response to biotic stimulus	0.00021	0.004
GO:0006631	fatty acid metabolic process	9.4e-05	0.0019
GO:0006979	response to oxidative stress	1.3e-05	0.0003
GO:0009753	response to jasmonic acid stimulus	1.6e-10	9e-09
GO:0009414	response to water deprivation	7e-08	2.6e-06
GO:0009415	response to water	1e-07	3.3e-06
GO:0009737	response to abscisic acid stimulus	4.5e-08	1.9e-06
GO:0009725	response to hormone stimulus	3.2e-06	8.9e-05
GO:0009605	response to external stimulus	2.7e-16	2.5e-14
GO:0006952	defense response	3.6e-05	0.0008
GO:0006950	response to stress	1.4e-17	1.6e-15
GO:0009743	response to carbohydrate stimulus	1e-07	3.3e-06
GO:0010200	response to chitin	4.3e-08	1.9e-06
