# Supplementary material for: Development of iFOX‐hunting as a functional genomic tool and demonstration of its use to identify early senescence‐related genes in the polyploid Brassica napus
Source: Plant Biotechnol J. 2017 Aug 22;16(2):591–602. doi: 10.1111/pbi.12799 (PMC5787830; doi:10.1111/pbi.12799)
Supplement: Supplementary file 15 — Table S10 Summary of quantitative real‐time PCR (qRT‐PCR) primer. [file PBI-16-591-s012.xlsx]

## Sheet: TableS10
Table S10. Summary of quantitative real-time PCR (qRT-PCR) primer. In order to verify the results of transcriptome sequencing, we randomly selected 22 genes in 2h and 4h for qPCR identification. This table show the primer we had used for checking the transcriptome sequencing, senescence-related marker gene expression and BnACBP1-like expression.
2h expression genes			4h expression gene
AT1G17420	LOX3	CAGGAGATGCGGAGATTGTT	AT4G08040	ACS11	CTGCACCTTATTATCCAGGGT
		CACACCTATTTCTACGGTCAGG			GTTATGTTTGAGAGCTCGTTCG
AT1G72520	LOX4	GCGTATAAGAACAAATGGCGG	AT1G28370	ERF11	GCCAAAACCAACTTCCCTTG
		GTTGGCGTATGGGTAGTCTTC			CCGAGGTTGAGATTAGGAAACG
AT3G25780	AOC3	ACCGAAAACTCCAGACCAAG	AT1G66920	PKSP	GGCTTTACCGGAACCTTACC
		TGTTTGTGAATGGGACGAGATC			ATGGAAGTAGAGAAACACCTGC
AT2G06050	OPR3	ACGCTAAGGGAGGTTTCATC	AT5G59220	SAG113	GTGGTCGTGTTATCTACTGGG
		CCTGTTTTCCGAGATTGGTTTG			AGAAAATCGTCTCCGTTGGC
AT1G17380	JAZ5	CACCAGGGAAACAAAATGCG	AT2G38240	20GFe	ATGCTTTGATCGTTAACATTGGAG
		AGAATATGGTCAGCTGCGAAC			CAACCGGGATATCACTTCTCG
AT1G19180	JAZ1	AACGGTAGCTTTGGAGATCTG	AT1G17380	JAZ5	CACCAGGGAAACAAAATGCG
		GCTTCACAAGGGAATAAACTCATG			AGAATATGGTCAGCTGCGAAC
AT5G13220	JAZ10	TCATCGGCTAAATCTCGTTCG	AT4G02380	SAG21	CTCTCCAATGCTATCTTCCGAC
		AACACTTCCATTGTAGAAAATCGTC			TTGATTCTTCCACTCCCTTCTTC
AT4G02380	SAG21	CTCTCCAATGCTATCTTCCGAC	AT1G19180	JAZ1	AACGGTAGCTTTGGAGATCTG
		TTGATTCTTCCACTCCCTTCTTC			GCTTCACAAGGGAATAAACTCATG
AT2G38240	20GFe	ATGCTTTGATCGTTAACATTGGAG	AT1G66100	PR13	TGTGTATCCTCTGTTTGCGG
		CAACCGGGATATCACTTCTCG			TGCATTCATAGAGCCCTTGG
AT1G60190	PUB19	AAAATGGCTGAGTATCCCGAC	AT2G06050	OPR3	ACGCTAAGGGAGGTTTCATC
		GACACAGATTCAAAAGCAGAGC			CCTGTTTTCCGAGATTGGTTTG
AT4G08040	ASC11	CTGCACCTTATTATCCAGGGT	AT2G20880	ERF53	AAAGGATGAGATGGAGTTGGAG
		GTTATGTTTGAGAGCTCGTTCG			CGGTCAAAGGTTCTAGTCTTCC
AT1G66920	PKSP	GGCTTTACCGGAACCTTACC	AT5G57560	TCH4	AAACTCCGCAGGAACAGTC
		ATGGAAGTAGAGAAACACCTGC			GTTCTTTGTCTCCTTTGCCTTG
AT5G03210	DIP2	TGTTTCTTTGATAATCGGTGCG	AT2G33380	PXG3	GGATTTCGTGACCTTGGTTTC
		CGCCGGAGAAATGATTTGTG			TGCTTGGCTTTGTGTATGTTG
AT1G19380	DUF119	AAAATGGCTGAGTATCCCGAC	AT5G03210	DIP2	TGTTTCTTTGATAATCGGTGCG
		GACACAGATTCAAAAGCAGAGC			CGCCGGAGAAATGATTTGTG
AT4G28140	DREB	CGCCAAGCCTTCAAATTACG	AT1G02205	CER1	AAGGGAATCGACTTCAATCAGG
		TTGCTCTCCAAGTTAACCTCG			TGCCATCAACACTCCGTC
AT4G33467	AT4G33467	CGAGAAGAAGCATTGTATGTGATG	AT1G02930	GSTF6	AGAGCCTTTCATCCTTCGC
		CATCATCCTCCTCATCCTTCAG			ATGTCCTTGCCAGTTGAGAG
At1G01490	At1G01490	TGGATTTGCATGACGATAGGG	AT1G14250	GDA1	CTGAGTTCTCCCGTACCATATC
		CTACATTTACCGGATCCACGG			CAACTATTCCATCCCCTGTAGAG
AT1G13110	CYP71B7	TCATCTCAAAGGAATCATCTCGG	AT1G80440	KMD1	AACTTATCCCCAATCTTCCCG
		TGTCCTAATCTCGTCTTGCAC			GAGACTTCACGGTTCCAGG
AT1G02205	CER1	CCCCTCGGAAGTTTCAAGTAC	AT1G17420	LOX3	CAGGAGATGCGGAGATTGTT
		CAAGAATGGGAACACAAGGAAG			CACACCTATTTCTACGGTCAGG
AT1G07070	RPL35	CAAGGAGAACGTGTCAGACTC	AT1G72520	LOX4	GCGTATAAGAACAAATGGCGG
		GCCATCCTTTTACCTTTGTACC			GTTGGCGTATGGGTAGTCTTC
AT1G09750	ATEA	GAGACGAGTTTAGGAAGCAGG	AT2G44810	DAD1	ACTGGAGCAAATCTAAACGGG
		TATTCTCCATCGGCAGCTTC			GTCGCCGTAAGATTGGAGTAG
AT2G04570	GDSL	TCCCTATGAGCCATTTATGCG	AT5G13220	JAZ10	TCATCGGCTAAATCTCGTTCG
		CTTGTCTGCGTTTGTACATGTG			AACACTTCCATTGTAGAAAATCGTC
Senescence-related marker genes
AT3G45590	SEN1	TCTTGTCCACTCTGAATACGC	AT5G45890	SAG12	GCTGTGACCCCTATCAAGAATC
		ACTGCAATGGATATCGGACC			TCCTTCAATAGCCGCAACC
BnACBP1-like-LP		TCACTCTGAATCTCTCGCCG	BnACBP1-like-RP		AGGATGGAGATCAGCTTGGC
